# Supplementary material for: Neophobia in 10 ungulate species—a comparative approach
Source: Behav Ecol Sociobiol. 2021 Jun 23;75(7):102. doi: 10.1007/s00265-021-03041-0 (PMC8219784; doi:10.1007/s00265-021-03041-0)
Supplement: Supplementary file 1 — Supplementary file1 (XLSX 40 KB) [file 265_2021_3041_MOESM1_ESM.xlsx]

## Sheet: Title page
TITLE: Neophobia in 10 ungulate species – a comparative approach
SHORT TITLE: Neophobia in ungulates
JOURNAL NAME: Behavioral Ecology and Sociobiology
AUTHOR NAMES: Alina Schaffer 1,2, Alvaro L. Caicoya 3,4, Montserrat Colell 3,4, Ruben Holland 5, Lorenzo von Fersen 6, Anja Widdig 1,2, Federica Amici 1,2*.
AFFILIATIONS:
1 Behavioral Ecology Research Group, Institute of Biology, University of Leipzig, Leipzig, Germany
2 Research Group "Primate Behavioural Ecology", Department of Human Behavior, Ecology and Culture, Max Planck Institute for Evolutionary Anthropology, Leipzig, Germany
3 Department of Clinical Psychology and Psychobiology, Faculty of Psychology, University of Barcelona, Barcelona, Spain
4 Institute of Neurosciences, University of Barcelona, Barcelona, Spain
5 Zoo Leipzig, Leipzig, Germany
6 Nuremberg Zoo, Nuremberg, Germany
* CORRESPONDING AUTHOR: Federica Amici, amici@eva.mpg.de

## Sheet: Data
animal	subject	latency.to.approach	latency.to.eat	time.in.proximity	novelty	species	rank	centrality	sex	session	trial.duration
Ammotragus_lervia	k01m	56	4	82	fam	Ammotragus_lervia	0.279	0.838855	male	1	600
Ammotragus_lervia	k01m	6	2	61	fam	Ammotragus_lervia	0.279	0.838855	male	2	600
Ammotragus_lervia	k02f	600	600	0	fam	Ammotragus_lervia	0.414	0.817568	female	1	600
Ammotragus_lervia	k02f	100	3	51	fam	Ammotragus_lervia	0.414	0.817568	female	2	600
Ammotragus_lervia	k02m	600	600	0	fam	Ammotragus_lervia	0.149	0.713386	male	1	600
Ammotragus_lervia	k02m	112	3	30	fam	Ammotragus_lervia	0.149	0.713386	male	2	600
Ammotragus_lervia	k03f	134	10	79	fam	Ammotragus_lervia	0.486	0.938025	female	1	600
Ammotragus_lervia	k03f	600	600	0	fam	Ammotragus_lervia	0.486	0.938025	female	2	600
Ammotragus_lervia	k03m	13	25	282	fam	Ammotragus_lervia	1	1	male	1	600
Ammotragus_lervia	k03m	600	600	0	fam	Ammotragus_lervia	1	1	male	2	600
Ammotragus_lervia	k04m	44	1	0	fam	Ammotragus_lervia	0.481	0.832728	male	1	600
Ammotragus_lervia	k04m	18	1	69	fam	Ammotragus_lervia	0.481	0.832728	male	2	600
Ammotragus_lervia	k05f	600	600	100	fam	Ammotragus_lervia	0.251	0.721899	female	1	600
Ammotragus_lervia	k05f	16	1	145	fam	Ammotragus_lervia	0.251	0.721899	female	2	600
Ammotragus_lervia	k05m	600	600	0	fam	Ammotragus_lervia	0.151	0.785443	male	1	600
Ammotragus_lervia	k05m	100	4	5	fam	Ammotragus_lervia	0.151	0.785443	male	2	600
Ammotragus_lervia	k06m	6	2	290	fam	Ammotragus_lervia	0.74	0.906493	male	1	600
Ammotragus_lervia	k06m	4	2	20	fam	Ammotragus_lervia	0.74	0.906493	male	2	600
Ammotragus_lervia	k07m	600	600	0	fam	Ammotragus_lervia	0.183	0.924155	male	1	600
Ammotragus_lervia	k07m	600	600	0	fam	Ammotragus_lervia	0.183	0.924155	male	2	600
Ammotragus_lervia	k08m	182	3	105	fam	Ammotragus_lervia	0	0.743165	male	1	600
Ammotragus_lervia	k08m	86	496	43	fam	Ammotragus_lervia	0	0.743165	male	2	600
Ammotragus_lervia	k100f	600	600	0	fam	Ammotragus_lervia	0.255	0.769164	female	1	600
Ammotragus_lervia	k100f	16	6	42	fam	Ammotragus_lervia	0.255	0.769164	female	2	600
Ammotragus_lervia	k100m	25	6	107	fam	Ammotragus_lervia	0.185	0.686076	male	1	600
Ammotragus_lervia	k100m	600	600	0	fam	Ammotragus_lervia	0.185	0.686076	male	2	600
Ammotragus_lervia	k101f	30	6	132	fam	Ammotragus_lervia	0.165	0.806809	female	1	600
Ammotragus_lervia	k101f	31	3	74	fam	Ammotragus_lervia	0.165	0.806809	female	2	600
Ammotragus_lervia	k10f	33	72	130	fam	Ammotragus_lervia	0.142	0.994394	female	1	600
Ammotragus_lervia	k10f	37	185	66	fam	Ammotragus_lervia	0.142	0.994394	female	2	600
Camelus_dromedarius	beige	207	10	237	fam	Camelus_dromedarius	0.206	1	female	1	600
Camelus_dromedarius	beige	19	28	167	fam	Camelus_dromedarius	0.206	1	female	2	520
Camelus_dromedarius	blanc	207	2	240	fam	Camelus_dromedarius	0	0.906951	female	1	600
Camelus_dromedarius	blanc	42	1	145	fam	Camelus_dromedarius	0	0.906951	female	2	520
Camelus_dromedarius	claire	222	4	13	fam	Camelus_dromedarius	0.487	0.570577	female	1	600
Camelus_dromedarius	claire	37	3	199	fam	Camelus_dromedarius	0.487	0.570577	female	2	520
Camelus_dromedarius	sale	218	1	236	fam	Camelus_dromedarius	0.142	0.925012	male	1	600
Camelus_dromedarius	sale	25	1	166	fam	Camelus_dromedarius	0.142	0.925012	male	2	520
Camelus_dromedarius	tache	276	5	65	fam	Camelus_dromedarius	0.556	0.238041	female	1	600
Camelus_dromedarius	tache	16	2	65	fam	Camelus_dromedarius	0.556	0.238041	female	2	520
Camelus_dromedarius	touffue	206	1	185	fam	Camelus_dromedarius	0.232	0.722931	female	1	600
Camelus_dromedarius	touffue	39	1	160	fam	Camelus_dromedarius	0.232	0.722931	female	2	520
Camelus_dromedarius	vieux	384	3	30	fam	Camelus_dromedarius	1	0.111344	male	1	600
Camelus_dromedarius	vieux	520	520	0	fam	Camelus_dromedarius	1	0.111344	male	2	520
Giraffa_camelopardalis	andrea	600	600	0	fam	Giraffa_camelopardalis	0.8	0.99053	female	1	600
Giraffa_camelopardalis	andrea	58	5	22	fam	Giraffa_camelopardalis	0.8	0.99053	female	2	159
Giraffa_camelopardalis	ashanti	41	600	0	fam	Giraffa_camelopardalis	0.4	1	female	1	600
Giraffa_camelopardalis	ashanti	159	159	0	fam	Giraffa_camelopardalis	0.4	1	female	2	159
Giraffa_camelopardalis	gusti	600	600	0	fam	Giraffa_camelopardalis	0	0.880941	female	1	600
Giraffa_camelopardalis	gusti	159	159	0	fam	Giraffa_camelopardalis	0	0.880941	female	2	159
Giraffa_camelopardalis	jamal	600	600	0	fam	Giraffa_camelopardalis	0.4	0.877775	male	1	600
Giraffa_camelopardalis	jamal	159	159	0	fam	Giraffa_camelopardalis	0.4	0.877775	male	2	159
Giraffa_camelopardalis	max	300	600	282	fam	Giraffa_camelopardalis	1	0.84191	male	1	600
Giraffa_camelopardalis	max	159	159	0	fam	Giraffa_camelopardalis	1	0.84191	male	2	159
Giraffa_camelopardalis	mosegi	110	436	58	fam	Giraffa_camelopardalis	0.4	0.921709	male	1	600
Giraffa_camelopardalis	mosegi	159	159	0	fam	Giraffa_camelopardalis	0.4	0.921709	male	2	159
Capra_aegagrus	g1	284	284	0	fam	Capra_aegagrus	0.198	1	female	1	284
Capra_aegagrus	g1	344	344	0	fam	Capra_aegagrus	0.198	1	female	2	344
Capra_aegagrus	g27	284	284	0	fam	Capra_aegagrus	0.446	0.958219	female	1	284
Capra_aegagrus	g27	344	344	0	fam	Capra_aegagrus	0.446	0.958219	female	2	344
Capra_aegagrus	g34	284	284	0	fam	Capra_aegagrus	0.336	0.879969	female	1	284
Capra_aegagrus	g34	344	344	0	fam	Capra_aegagrus	0.336	0.879969	female	2	344
Capra_aegagrus	g34+	12	2	83	fam	Capra_aegagrus	0.892	0.750393	female	1	284
Capra_aegagrus	g34+	16	1	32	fam	Capra_aegagrus	0.892	0.750393	female	2	344
Capra_aegagrus	g35	43	1	67	fam	Capra_aegagrus	1	0.841776	female	1	284
Capra_aegagrus	g35	0	0	46	fam	Capra_aegagrus	1	0.841776	female	2	344
Capra_aegagrus	g40	76	0	39	fam	Capra_aegagrus	0.409	0.858299	female	1	284
Capra_aegagrus	g40	0	0	143	fam	Capra_aegagrus	0.409	0.858299	female	2	344
Capra_aegagrus	g83	284	284	0	fam	Capra_aegagrus	0	0.816869	female	1	284
Capra_aegagrus	g83	344	344	0	fam	Capra_aegagrus	0	0.816869	female	2	344
Capra_aegagrus	m1	381	381	0	fam	Capra_aegagrus	1	0.966668	male	1	381
Capra_aegagrus	m1	16	1	3	fam	Capra_aegagrus	1	0.966668	male	2	391
Capra_aegagrus	m74	13	1	52	fam	Capra_aegagrus	0.55	0.956117	female	1	381
Capra_aegagrus	m74	391	391	0	fam	Capra_aegagrus	0.55	0.956117	female	2	391
Capra_aegagrus	m77	13	1	50	fam	Capra_aegagrus	0.587	1	female	1	381
Capra_aegagrus	m77	391	391	0	fam	Capra_aegagrus	0.587	1	female	2	391
Capra_aegagrus	m78	38	1	29	fam	Capra_aegagrus	0.216	0.847897	female	1	381
Capra_aegagrus	m78	11	1	6	fam	Capra_aegagrus	0.216	0.847897	female	2	391
Capra_aegagrus	m79	185	5	8	fam	Capra_aegagrus	0.398	0.847148	female	1	381
Capra_aegagrus	m79	391	391	0	fam	Capra_aegagrus	0.398	0.847148	female	2	391
Capra_aegagrus	w18	26	1	140	fam	Capra_aegagrus	0	0.826867	female	1	381
Capra_aegagrus	w18	7	1	86	fam	Capra_aegagrus	0	0.826867	female	2	391
Capra_aegagrus	w38	38	1	43	fam	Capra_aegagrus	0.022	0.820864	female	1	381
Capra_aegagrus	w38	11	1	7	fam	Capra_aegagrus	0.022	0.820864	female	2	391
Lama_guanicoe	hin	88	88	0	fam	Lama_guanicoe	0.382	0.770084	male	1	88
Lama_guanicoe	hin	600	600	0	fam	Lama_guanicoe	0.382	0.770084	male	2	600
Lama_guanicoe	lissita	56	1	19	fam	Lama_guanicoe	0	1	female	1	88
Lama_guanicoe	lissita	6	1	17	fam	Lama_guanicoe	0	1	female	2	600
Lama_guanicoe	lolitha	88	88	0	fam	Lama_guanicoe	0.204	0.979552	female	1	88
Lama_guanicoe	lolitha	14	600	3	fam	Lama_guanicoe	0.204	0.979552	female	2	600
Lama_guanicoe	phibie	88	88	0	fam	Lama_guanicoe	1	0.778077	female	1	88
Lama_guanicoe	phibie	4	600	1	fam	Lama_guanicoe	1	0.778077	female	2	600
Lama_glama	flax	36	173	28	fam	Lama_glama	1	1	male	1	600
Lama_glama	flax	145	10	79	fam	Lama_glama	1	1	male	2	600
Lama_glama	horst	26	600	14	fam	Lama_glama	0.583	0.774947	male	1	600
Lama_glama	horst	600	600	0	fam	Lama_glama	0.583	0.774947	male	2	600
Lama_glama	krumel	600	600	0	fam	Lama_glama	0.583	0.774947	male	1	600
Lama_glama	krumel	7	600	10	fam	Lama_glama	0.583	0.774947	male	2	600
Lama_glama	sancho	0	2	20	fam	Lama_glama	0	0.819131	male	1	600
Lama_glama	sancho	600	600	0	fam	Lama_glama	0	0.819131	male	2	600
Oryx_dammah	christin	61	1	0	fam	Oryx_dammah	0.559	0.916063	female	1	600
Oryx_dammah	luisa	37	2	5	fam	Oryx_dammah	0	0.784265	female	1	600
Oryx_dammah	mortadelo	600	600	0	fam	Oryx_dammah	0.113	0.904227	male	1	600
Oryx_dammah	ofelia	41	1	71	fam	Oryx_dammah	0.177	0.893314	female	1	600
Oryx_dammah	rufaro	495	600	7	fam	Oryx_dammah	1000	1	male	1	600
Equus_ferus	lasscio	71	600	4	fam	Equus_ferus	0.942	0.996223	male	1	600
Equus_ferus	lasscio	600	600	0	fam	Equus_ferus	0.942	0.996223	male	2	600
Equus_ferus	raissa	600	600	0	fam	Equus_ferus	0	0.853718	female	1	600
Equus_ferus	raissa	600	600	0	fam	Equus_ferus	0	0.853718	female	2	600
Equus_ferus	raja	349	600	11	fam	Equus_ferus	1	0.94632	female	1	600
Equus_ferus	raja	600	600	0	fam	Equus_ferus	1	0.94632	female	2	600
Equus_ferus	ratina	600	600	0	fam	Equus_ferus	0.573	1	female	1	600
Equus_ferus	ratina	1	158	21	fam	Equus_ferus	0.573	1	female	2	600
Cervus_elaphus	cornu	94	2	0	fam	Cervus_elaphus	0.197	0.904833	male	1	373
Cervus_elaphus	cornu	131	10	0	fam	Cervus_elaphus	0.197	0.904833	male	2	406
Cervus_elaphus	grosnez	30	1	106	fam	Cervus_elaphus	0.5	0.66203	female	1	373
Cervus_elaphus	grosnez	171	1	103	fam	Cervus_elaphus	0.5	0.66203	female	2	406
Cervus_elaphus	male	32	1	64	fam	Cervus_elaphus	1	0.759105	male	1	373
Cervus_elaphus	male	2	2	35	fam	Cervus_elaphus	1	0.759105	male	2	406
Cervus_elaphus	od	39	1	0	fam	Cervus_elaphus	0	1	male	1	373
Cervus_elaphus	od	73	18	0	fam	Cervus_elaphus	0	1	male	2	406
Cervus_elaphus	og	373	373	0	fam	Cervus_elaphus	0.31	0.970392	male	1	373
Cervus_elaphus	og	406	406	0	fam	Cervus_elaphus	0.31	0.970392	male	2	406
Cervus_elaphus	saumon	41	1	0	fam	Cervus_elaphus	0.772	0.776739	female	1	373
Cervus_elaphus	saumon	159	4	110	fam	Cervus_elaphus	0.772	0.776739	female	2	406
Cervus_elaphus	verte	4	1	35	fam	Cervus_elaphus	0	0.730022	female	1	373
Cervus_elaphus	verte	406	406	0	fam	Cervus_elaphus	0	0.730022	female	2	406
Ovis_aries	m42	334	334	0	fam	Ovis_aries	1	0.656847	male	1	334
Ovis_aries	m42	177	177	0	fam	Ovis_aries	1	0.656847	male	2	177
Ovis_aries	w14	77	1	28	fam	Ovis_aries	0.579	0.983753	female	1	334
Ovis_aries	w14	14	1	63	fam	Ovis_aries	0.579	0.983753	female	2	177
Ovis_aries	w19	25	1	39	fam	Ovis_aries	0.493	0.960067	female	1	334
Ovis_aries	w19	14	1	45	fam	Ovis_aries	0.493	0.960067	female	2	177
Ovis_aries	w20	85	2	8	fam	Ovis_aries	0.215	0.996486	female	1	334
Ovis_aries	w20	12	0	41	fam	Ovis_aries	0.215	0.996486	female	2	177
Ovis_aries	w49	334	334	0	fam	Ovis_aries	0	0.908649	female	1	334
Ovis_aries	w49	177	177	0	fam	Ovis_aries	0	0.908649	female	2	177
Ovis_aries	w50	30	3	19	fam	Ovis_aries	0.198	1	female	1	334
Ovis_aries	w50	18	1	10	fam	Ovis_aries	0.198	1	female	2	177
Ovis_aries	w91	104	1	71	fam	Ovis_aries	0.395	0.837712	female	1	334
Ovis_aries	w91	35	1	36	fam	Ovis_aries	0.395	0.837712	female	2	177
Ovis_aries	wgreen	26	1	0	fam	Ovis_aries	0.054	0.892486	female	1	334
Ovis_aries	wgreen	15	1	0	fam	Ovis_aries	0.054	0.892486	female	2	177
Ammotragus_lervia	k01m	31	3	235	novel	Ammotragus_lervia	0.279	0.838855	male	1	600
Ammotragus_lervia	k01m	38	7	493	novel	Ammotragus_lervia	0.279	0.838855	male	2	600
Ammotragus_lervia	k02f	433	9	90	novel	Ammotragus_lervia	0.414	0.817568	female	1	600
Ammotragus_lervia	k02f	143	600	71	novel	Ammotragus_lervia	0.414	0.817568	female	2	600
Ammotragus_lervia	k02m	600	600	0	novel	Ammotragus_lervia	0.149	0.713386	male	1	600
Ammotragus_lervia	k02m	30	600	94	novel	Ammotragus_lervia	0.149	0.713386	male	2	600
Ammotragus_lervia	k03f	342	3	175	novel	Ammotragus_lervia	0.486	0.938025	female	1	600
Ammotragus_lervia	k03f	0	6	576	novel	Ammotragus_lervia	0.486	0.938025	female	2	600
Ammotragus_lervia	k03m	318	6	298	novel	Ammotragus_lervia	1	1	male	1	600
Ammotragus_lervia	k03m	0	1	600	novel	Ammotragus_lervia	1	1	male	2	600
Ammotragus_lervia	k04m	600	600	556	novel	Ammotragus_lervia	0.481	0.832728	male	1	600
Ammotragus_lervia	k04m	382	600	347	novel	Ammotragus_lervia	0.481	0.832728	male	2	600
Ammotragus_lervia	k05f	19	2	404	novel	Ammotragus_lervia	0.251	0.721899	female	1	600
Ammotragus_lervia	k05f	30	111	288	novel	Ammotragus_lervia	0.251	0.721899	female	2	600
Ammotragus_lervia	k05m	37	1	28	novel	Ammotragus_lervia	0.151	0.785443	male	1	600
Ammotragus_lervia	k05m	40	600	122	novel	Ammotragus_lervia	0.151	0.785443	male	2	600
Ammotragus_lervia	k06m	297	3	292	novel	Ammotragus_lervia	0.74	0.906493	male	1	600
Ammotragus_lervia	k06m	400	4	536	novel	Ammotragus_lervia	0.74	0.906493	male	2	600
Ammotragus_lervia	k07m	600	600	0	novel	Ammotragus_lervia	0.183	0.924155	male	1	600
Ammotragus_lervia	k07m	600	600	0	novel	Ammotragus_lervia	0.183	0.924155	male	2	600
Ammotragus_lervia	k08m	65	5	299	novel	Ammotragus_lervia	0	0.743165	male	1	600
Ammotragus_lervia	k08m	0	31	79	novel	Ammotragus_lervia	0	0.743165	male	2	600
Ammotragus_lervia	k100f	38	2	99	novel	Ammotragus_lervia	0.255	0.769164	female	1	600
Ammotragus_lervia	k100f	277	16	205	novel	Ammotragus_lervia	0.255	0.769164	female	2	600
Ammotragus_lervia	k100m	124	1	167	novel	Ammotragus_lervia	0.185	0.686076	male	1	600
Ammotragus_lervia	k100m	25	600	89	novel	Ammotragus_lervia	0.185	0.686076	male	2	600
Ammotragus_lervia	k101f	0	3	156	novel	Ammotragus_lervia	0.165	0.806809	female	1	600
Ammotragus_lervia	k101f	122	60	278	novel	Ammotragus_lervia	0.165	0.806809	female	2	600
Ammotragus_lervia	k10f	9	2	142	novel	Ammotragus_lervia	0.142	0.994394	female	1	600
Ammotragus_lervia	k10f	27	277	188	novel	Ammotragus_lervia	0.142	0.994394	female	2	600
Camelus_dromedarius	beige	0	17	315	novel	Camelus_dromedarius	0.206	1	female	1	600
Camelus_dromedarius	beige	0	0	280	novel	Camelus_dromedarius	0.206	1	female	2	520
Camelus_dromedarius	blanc	0	37	275	novel	Camelus_dromedarius	0	0.906951	female	1	600
Camelus_dromedarius	blanc	0	255	298	novel	Camelus_dromedarius	0	0.906951	female	2	520
Camelus_dromedarius	claire	337	600	295	novel	Camelus_dromedarius	0.487	0.570577	female	1	600
Camelus_dromedarius	claire	0	0	275	novel	Camelus_dromedarius	0.487	0.570577	female	2	520
Camelus_dromedarius	sale	0	0	308	novel	Camelus_dromedarius	0.142	0.925012	male	1	600
Camelus_dromedarius	sale	0	242	261	novel	Camelus_dromedarius	0.142	0.925012	male	2	520
Camelus_dromedarius	tache	4	2	348	novel	Camelus_dromedarius	0.556	0.238041	female	1	600
Camelus_dromedarius	tache	0	0	363	novel	Camelus_dromedarius	0.556	0.238041	female	2	520
Camelus_dromedarius	touffue	0	0	229	novel	Camelus_dromedarius	0.232	0.722931	female	1	600
Camelus_dromedarius	touffue	5	1	339	novel	Camelus_dromedarius	0.232	0.722931	female	2	520
Camelus_dromedarius	vieux	365	155	149	novel	Camelus_dromedarius	1	0.111344	male	1	600
Camelus_dromedarius	vieux	71	2	179	novel	Camelus_dromedarius	1	0.111344	male	2	520
Giraffa_camelopardalis	andrea	600	600	0	novel	Giraffa_camelopardalis	0.8	0.99053	female	1	600
Giraffa_camelopardalis	andrea	16	116	38	novel	Giraffa_camelopardalis	0.8	0.99053	female	2	159
Giraffa_camelopardalis	ashanti	600	600	37	novel	Giraffa_camelopardalis	0.4	1	female	1	600
Giraffa_camelopardalis	ashanti	90	159	27	novel	Giraffa_camelopardalis	0.4	1	female	2	159
Giraffa_camelopardalis	gusti	600	600	0	novel	Giraffa_camelopardalis	0	0.880941	female	1	600
Giraffa_camelopardalis	gusti	159	159	0	novel	Giraffa_camelopardalis	0	0.880941	female	2	159
Giraffa_camelopardalis	jamal	600	600	0	novel	Giraffa_camelopardalis	0.4	0.877775	male	1	600
Giraffa_camelopardalis	jamal	159	159	0	novel	Giraffa_camelopardalis	0.4	0.877775	male	2	159
Giraffa_camelopardalis	max	0	600	300	novel	Giraffa_camelopardalis	1	0.84191	male	1	600
Giraffa_camelopardalis	max	0	159	159	novel	Giraffa_camelopardalis	1	0.84191	male	2	159
Giraffa_camelopardalis	mosegi	368	13	129	novel	Giraffa_camelopardalis	0.4	0.921709	male	1	600
Giraffa_camelopardalis	mosegi	51	159	20	novel	Giraffa_camelopardalis	0.4	0.921709	male	2	159
Capra_aegagrus	g1	284	284	0	novel	Capra_aegagrus	0.198	1	female	1	284
Capra_aegagrus	g1	344	344	0	novel	Capra_aegagrus	0.198	1	female	2	344
Capra_aegagrus	g27	284	284	0	novel	Capra_aegagrus	0.446	0.958219	female	1	284
Capra_aegagrus	g27	344	344	0	novel	Capra_aegagrus	0.446	0.958219	female	2	344
Capra_aegagrus	g34	284	284	0	novel	Capra_aegagrus	0.336	0.879969	female	1	284
Capra_aegagrus	g34	344	344	0	novel	Capra_aegagrus	0.336	0.879969	female	2	344
Capra_aegagrus	g34+	51	1	152	novel	Capra_aegagrus	0.892	0.750393	female	1	284
Capra_aegagrus	g34+	155	158	227	novel	Capra_aegagrus	0.892	0.750393	female	2	344
Capra_aegagrus	g35	2	2	149	novel	Capra_aegagrus	1	0.841776	female	1	284
Capra_aegagrus	g35	8	1	264	novel	Capra_aegagrus	1	0.841776	female	2	344
Capra_aegagrus	g40	0	0	243	novel	Capra_aegagrus	0.409	0.858299	female	1	284
Capra_aegagrus	g40	78	2	193	novel	Capra_aegagrus	0.409	0.858299	female	2	344
Capra_aegagrus	g83	186	284	1	novel	Capra_aegagrus	0	0.816869	female	1	284
Capra_aegagrus	g83	344	344	0	novel	Capra_aegagrus	0	0.816869	female	2	344
Capra_aegagrus	m1	24	1	197	novel	Capra_aegagrus	1	0.966668	male	1	381
Capra_aegagrus	m1	6	391	270	novel	Capra_aegagrus	1	0.966668	male	2	391
Capra_aegagrus	m74	247	5	77	novel	Capra_aegagrus	0.55	0.956117	female	1	381
Capra_aegagrus	m74	391	391	0	novel	Capra_aegagrus	0.55	0.956117	female	2	391
Capra_aegagrus	m77	222	134	94	novel	Capra_aegagrus	0.587	1	female	1	381
Capra_aegagrus	m77	391	391	0	novel	Capra_aegagrus	0.587	1	female	2	391
Capra_aegagrus	m78	9	1	36	novel	Capra_aegagrus	0.216	0.847897	female	1	381
Capra_aegagrus	m78	1	1	93	novel	Capra_aegagrus	0.216	0.847897	female	2	391
Capra_aegagrus	m79	11	2	15	novel	Capra_aegagrus	0.398	0.847148	female	1	381
Capra_aegagrus	m79	391	391	0	novel	Capra_aegagrus	0.398	0.847148	female	2	391
Capra_aegagrus	w18	3	7	185	novel	Capra_aegagrus	0	0.826867	female	1	381
Capra_aegagrus	w18	3	1	201	novel	Capra_aegagrus	0	0.826867	female	2	391
Capra_aegagrus	w38	10	1	76	novel	Capra_aegagrus	0.022	0.820864	female	1	381
Capra_aegagrus	w38	0	1	129	novel	Capra_aegagrus	0.022	0.820864	female	2	391
Lama_guanicoe	hin	88	88	0	novel	Lama_guanicoe	0.382	0.770084	male	1	88
Lama_guanicoe	hin	78	600	1	novel	Lama_guanicoe	0.382	0.770084	male	2	600
Lama_guanicoe	lissita	8	1	24	novel	Lama_guanicoe	0	1	female	1	88
Lama_guanicoe	lissita	47	1	23	novel	Lama_guanicoe	0	1	female	2	600
Lama_guanicoe	lolitha	10	88	3	novel	Lama_guanicoe	0.204	0.979552	female	1	88
Lama_guanicoe	lolitha	18	600	3	novel	Lama_guanicoe	0.204	0.979552	female	2	600
Lama_guanicoe	phibie	2	88	2	novel	Lama_guanicoe	1	0.778077	female	1	88
Lama_guanicoe	phibie	7	600	2	novel	Lama_guanicoe	1	0.778077	female	2	600
Lama_glama	flax	10	287	128	novel	Lama_glama	1	1	male	1	600
Lama_glama	flax	521	1	371	novel	Lama_glama	1	1	male	2	600
Lama_glama	horst	99	165	99	novel	Lama_glama	0.583	0.774947	male	1	600
Lama_glama	horst	600	600	0	novel	Lama_glama	0.583	0.774947	male	2	600
Lama_glama	krumel	10	1	34	novel	Lama_glama	0.031	0.894696	male	1	600
Lama_glama	krumel	15	600	27	novel	Lama_glama	0.031	0.894696	male	2	600
Lama_glama	sancho	503	600	30	novel	Lama_glama	0	0.819131	male	1	600
Lama_glama	sancho	327	177	31	novel	Lama_glama	0	0.819131	male	2	600
Oryx_dammah	christin	82	1	55	novel	Oryx_dammah	0.559	0.916063	female	1	600
Oryx_dammah	luisa	61	3	24	novel	Oryx_dammah	0	0.784265	female	1	600
Oryx_dammah	mortadelo	362	2	238	novel	Oryx_dammah	0.113	0.904227	male	1	600
Oryx_dammah	ofelia	51	3	154	novel	Oryx_dammah	0.177	0.893314	female	1	600
Oryx_dammah	rufaro	445	600	48	novel	Oryx_dammah	1000	1	male	1	600
Equus_ferus	lasscio	64	600	4	novel	Equus_ferus	0.942	0.996223	male	1	600
Equus_ferus	lasscio	600	600	0	novel	Equus_ferus	0.942	0.996223	male	2	600
Equus_ferus	raissa	600	600	0	novel	Equus_ferus	0	0.853718	female	1	600
Equus_ferus	raissa	600	600	0	novel	Equus_ferus	0	0.853718	female	2	600
Equus_ferus	raja	336	600	69	novel	Equus_ferus	1	0.94632	female	1	600
Equus_ferus	raja	600	600	0	novel	Equus_ferus	1	0.94632	female	2	600
Equus_ferus	ratina	600	600	0	novel	Equus_ferus	0.573	1	female	1	600
Equus_ferus	ratina	171	1	169	novel	Equus_ferus	0.573	1	female	2	600
Cervus_elaphus	cornu	373	373	173	novel	Cervus_elaphus	0.197	0.904833	male	1	373
Cervus_elaphus	cornu	406	406	247	novel	Cervus_elaphus	0.197	0.904833	male	2	406
Cervus_elaphus	grosnez	137	1	195	novel	Cervus_elaphus	0.5	0.66203	female	1	373
Cervus_elaphus	grosnez	3	3	297	novel	Cervus_elaphus	0.5	0.66203	female	2	406
Cervus_elaphus	male	42	61	210	novel	Cervus_elaphus	1	0.759105	male	1	373
Cervus_elaphus	male	304	4	306	novel	Cervus_elaphus	1	0.759105	male	2	406
Cervus_elaphus	od	373	373	59	novel	Cervus_elaphus	0	1	male	1	373
Cervus_elaphus	od	406	406	68	novel	Cervus_elaphus	0	1	male	2	406
Cervus_elaphus	og	373	373	0	novel	Cervus_elaphus	0.31	0.970392	male	1	373
Cervus_elaphus	og	406	406	0	novel	Cervus_elaphus	0.31	0.970392	male	2	406
Cervus_elaphus	saumon	373	373	146	novel	Cervus_elaphus	0.772	0.776739	female	1	373
Cervus_elaphus	saumon	16	1	138	novel	Cervus_elaphus	0.772	0.776739	female	2	406
Cervus_elaphus	verte	74	1	190	novel	Cervus_elaphus	0	0.730022	female	1	373
Cervus_elaphus	verte	1	1	399	novel	Cervus_elaphus	0	0.730022	female	2	406
Ovis_aries	m42	334	334	0	novel	Ovis_aries	1	0.656847	male	1	334
Ovis_aries	m42	177	177	0	novel	Ovis_aries	1	0.656847	male	2	177
Ovis_aries	w14	42	1	42	novel	Ovis_aries	0.579	0.983753	female	1	334
Ovis_aries	w14	20	1	81	novel	Ovis_aries	0.579	0.983753	female	2	177
Ovis_aries	w19	30	1	85	novel	Ovis_aries	0.493	0.960067	female	1	334
Ovis_aries	w19	19	1	104	novel	Ovis_aries	0.493	0.960067	female	2	177
Ovis_aries	w20	30	2	23	novel	Ovis_aries	0.215	0.996486	female	1	334
Ovis_aries	w20	15	1	54	novel	Ovis_aries	0.215	0.996486	female	2	177
Ovis_aries	w49	334	334	0	novel	Ovis_aries	0	0.908649	female	1	334
Ovis_aries	w49	177	177	0	novel	Ovis_aries	0	0.908649	female	2	177
Ovis_aries	w50	119	334	41	novel	Ovis_aries	0.198	1	female	1	334
Ovis_aries	w50	93	4	75	novel	Ovis_aries	0.198	1	female	2	177
Ovis_aries	w91	24	3	112	novel	Ovis_aries	0.395	0.837712	female	1	334
Ovis_aries	w91	15	1	101	novel	Ovis_aries	0.395	0.837712	female	2	177
Ovis_aries	wgreen	334	334	254	novel	Ovis_aries	0.054	0.892486	female	1	334
Ovis_aries	wgreen	177	177	162	novel	Ovis_aries	0.054	0.892486	female	2	177
Ammotragus_lervia	k01m	19	39	356	fam	Ammotragus_lervia	0.279	0.838855	male	1	600
Ammotragus_lervia	k01m	16	3	406	fam	Ammotragus_lervia	0.279	0.838855	male	2	600
Ammotragus_lervia	k02f	600	600	0	fam	Ammotragus_lervia	0.414	0.817568	female	1	600
Ammotragus_lervia	k02f	48	600	20	fam	Ammotragus_lervia	0.414	0.817568	female	2	600
Ammotragus_lervia	k02m	600	600	0	fam	Ammotragus_lervia	0.149	0.713386	male	1	600
Ammotragus_lervia	k02m	161	13	33	fam	Ammotragus_lervia	0.149	0.713386	male	2	600
Ammotragus_lervia	k03f	340	2	49	fam	Ammotragus_lervia	0.486	0.938025	female	1	600
Ammotragus_lervia	k03f	0	1	358	fam	Ammotragus_lervia	0.486	0.938025	female	2	600
Ammotragus_lervia	k03m	0	1	600	fam	Ammotragus_lervia	1	1	male	1	600
Ammotragus_lervia	k03m	1	1	587	fam	Ammotragus_lervia	1	1	male	2	600
Ammotragus_lervia	k04m	1	48	565	fam	Ammotragus_lervia	0.481	0.832728	male	1	600
Ammotragus_lervia	k04m	1	1	567	fam	Ammotragus_lervia	0.481	0.832728	male	2	600
Ammotragus_lervia	k05f	0	1	518	fam	Ammotragus_lervia	0.251	0.721899	female	1	600
Ammotragus_lervia	k05f	19	1	333	fam	Ammotragus_lervia	0.251	0.721899	female	2	600
Ammotragus_lervia	k05m	424	9	70	fam	Ammotragus_lervia	0.151	0.785443	male	1	600
Ammotragus_lervia	k05m	600	600	0	fam	Ammotragus_lervia	0.151	0.785443	male	2	600
Ammotragus_lervia	k06m	10	30	528	fam	Ammotragus_lervia	0.74	0.906493	male	1	600
Ammotragus_lervia	k06m	3	8	587	fam	Ammotragus_lervia	0.74	0.906493	male	2	600
Ammotragus_lervia	k07m	600	600	0	fam	Ammotragus_lervia	0.183	0.924155	male	1	600
Ammotragus_lervia	k07m	600	600	0	fam	Ammotragus_lervia	0.183	0.924155	male	2	600
Ammotragus_lervia	k08m	341	3	58	fam	Ammotragus_lervia	0	0.743165	male	1	600
Ammotragus_lervia	k08m	4	3	40	fam	Ammotragus_lervia	0	0.743165	male	2	600
Ammotragus_lervia	k100f	105	2	396	fam	Ammotragus_lervia	0.255	0.769164	female	1	600
Ammotragus_lervia	k100f	21	600	7	fam	Ammotragus_lervia	0.255	0.769164	female	2	600
Ammotragus_lervia	k100m	600	600	0	fam	Ammotragus_lervia	0.185	0.686076	male	1	600
Ammotragus_lervia	k100m	160	600	4	fam	Ammotragus_lervia	0.185	0.686076	male	2	600
Ammotragus_lervia	k101f	207	4	295	fam	Ammotragus_lervia	0.165	0.806809	female	1	600
Ammotragus_lervia	k101f	25	1	167	fam	Ammotragus_lervia	0.165	0.806809	female	2	600
Ammotragus_lervia	k10f	600	600	0	fam	Ammotragus_lervia	0.142	0.994394	female	1	600
Ammotragus_lervia	k10f	0	2	294	fam	Ammotragus_lervia	0.142	0.994394	female	2	600
Camelus_dromedarius	beige	10	5	495	fam	Camelus_dromedarius	0.206	1	female	1	600
Camelus_dromedarius	beige	0	4	475	fam	Camelus_dromedarius	0.206	1	female	2	600
Camelus_dromedarius	blanc	10	29	510	fam	Camelus_dromedarius	0	0.906951	female	1	600
Camelus_dromedarius	blanc	0	3	483	fam	Camelus_dromedarius	0	0.906951	female	2	600
Camelus_dromedarius	claire	16	0	470	fam	Camelus_dromedarius	0.487	0.570577	female	1	600
Camelus_dromedarius	claire	0	2	507	fam	Camelus_dromedarius	0.487	0.570577	female	2	600
Camelus_dromedarius	sale	1	1	563	fam	Camelus_dromedarius	0.142	0.925012	male	1	600
Camelus_dromedarius	sale	0	6	509	fam	Camelus_dromedarius	0.142	0.925012	male	2	600
Camelus_dromedarius	tache	600	600	0	fam	Camelus_dromedarius	0.556	0.238041	female	1	600
Camelus_dromedarius	tache	36	2	374	fam	Camelus_dromedarius	0.556	0.238041	female	2	600
Camelus_dromedarius	touffue	3	1	529	fam	Camelus_dromedarius	0.232	0.722931	female	1	600
Camelus_dromedarius	touffue	22	2	299	fam	Camelus_dromedarius	0.232	0.722931	female	2	600
Camelus_dromedarius	vieux	89	2	456	fam	Camelus_dromedarius	1	0.111344	male	1	600
Camelus_dromedarius	vieux	361	2	51	fam	Camelus_dromedarius	1	0.111344	male	2	600
Giraffa_camelopardalis	andrea	17	9	249	fam	Giraffa_camelopardalis	0.8	0.99053	female	1	600
Giraffa_camelopardalis	andrea	600	600	0	fam	Giraffa_camelopardalis	0.8	0.99053	female	2	600
Giraffa_camelopardalis	ashanti	31	600	28	fam	Giraffa_camelopardalis	0.4	1	female	1	600
Giraffa_camelopardalis	ashanti	600	600	0	fam	Giraffa_camelopardalis	0.4	1	female	2	600
Giraffa_camelopardalis	gusti	229	600	13	fam	Giraffa_camelopardalis	0	0.880941	female	1	600
Giraffa_camelopardalis	gusti	600	600	0	fam	Giraffa_camelopardalis	0	0.880941	female	2	600
Giraffa_camelopardalis	jamal	600	600	0	fam	Giraffa_camelopardalis	0.4	0.877775	male	1	600
Giraffa_camelopardalis	jamal	600	600	0	fam	Giraffa_camelopardalis	0.4	0.877775	male	2	600
Giraffa_camelopardalis	max	0	600	600	fam	Giraffa_camelopardalis	1	0.84191	male	1	600
Giraffa_camelopardalis	max	0	600	518	fam	Giraffa_camelopardalis	1	0.84191	male	2	600
Giraffa_camelopardalis	mosegi	165	600	62	fam	Giraffa_camelopardalis	0.4	0.921709	male	1	600
Giraffa_camelopardalis	mosegi	600	600	0	fam	Giraffa_camelopardalis	0.4	0.921709	male	2	600
Capra_aegagrus	g1	2	1	179	fam	Capra_aegagrus	0.198	1	female	1	342
Capra_aegagrus	g1	1	0	7	fam	Capra_aegagrus	0.198	1	female	2	346
Capra_aegagrus	g27	6	1	178	fam	Capra_aegagrus	0.446	0.958219	female	1	342
Capra_aegagrus	g27	320	11	24	fam	Capra_aegagrus	0.446	0.958219	female	2	346
Capra_aegagrus	g34	9	1	192	fam	Capra_aegagrus	0.336	0.879969	female	1	342
Capra_aegagrus	g34	1	0	7	fam	Capra_aegagrus	0.336	0.879969	female	2	346
Capra_aegagrus	g34+	326	11	16	fam	Capra_aegagrus	0.892	0.750393	female	1	342
Capra_aegagrus	g34+	1	0	315	fam	Capra_aegagrus	0.892	0.750393	female	2	346
Capra_aegagrus	g35	172	1	166	fam	Capra_aegagrus	1	0.841776	female	1	342
Capra_aegagrus	g35	0	4	165	fam	Capra_aegagrus	1	0.841776	female	2	346
Capra_aegagrus	g40	275	3	62	fam	Capra_aegagrus	0.409	0.858299	female	1	342
Capra_aegagrus	g40	0	3	319	fam	Capra_aegagrus	0.409	0.858299	female	2	346
Capra_aegagrus	g83	2	1	94	fam	Capra_aegagrus	0	0.816869	female	1	342
Capra_aegagrus	g83	346	346	0	fam	Capra_aegagrus	0	0.816869	female	2	346
Capra_aegagrus	m1	63	1	377	fam	Capra_aegagrus	1	0.966668	male	1	472
Capra_aegagrus	m1	10	1	242	fam	Capra_aegagrus	1	0.966668	male	2	491
Capra_aegagrus	m74	36	1	47	fam	Capra_aegagrus	0.55	0.956117	female	1	472
Capra_aegagrus	m74	429	1	61	fam	Capra_aegagrus	0.55	0.956117	female	2	491
Capra_aegagrus	m77	472	472	0	fam	Capra_aegagrus	0.587	1	female	1	472
Capra_aegagrus	m77	491	491	0	fam	Capra_aegagrus	0.587	1	female	2	491
Capra_aegagrus	m78	34	6	106	fam	Capra_aegagrus	0.216	0.847897	female	1	472
Capra_aegagrus	m78	1	1	143	fam	Capra_aegagrus	0.216	0.847897	female	2	491
Capra_aegagrus	m79	32	1	110	fam	Capra_aegagrus	0.398	0.847148	female	1	472
Capra_aegagrus	m79	115	95	18	fam	Capra_aegagrus	0.398	0.847148	female	2	491
Capra_aegagrus	w18	33	1	199	fam	Capra_aegagrus	0	0.826867	female	1	472
Capra_aegagrus	w18	2	1	406	fam	Capra_aegagrus	0	0.826867	female	2	491
Capra_aegagrus	w38	34	1	53	fam	Capra_aegagrus	0.022	0.820864	female	1	472
Capra_aegagrus	w38	491	491	0	fam	Capra_aegagrus	0.022	0.820864	female	2	491
Lama_guanicoe	hin	41	41	0	fam	Lama_guanicoe	0.382	0.770084	male	1	41
Lama_guanicoe	hin	114	114	0	fam	Lama_guanicoe	0.382	0.770084	male	2	114
Lama_guanicoe	lissita	5	1	35	fam	Lama_guanicoe	0	1	female	1	41
Lama_guanicoe	lissita	5	1	33	fam	Lama_guanicoe	0	1	female	2	114
Lama_guanicoe	lolitha	41	41	0	fam	Lama_guanicoe	0.204	0.979552	female	1	41
Lama_guanicoe	lolitha	13	12	17	fam	Lama_guanicoe	0.204	0.979552	female	2	114
Lama_guanicoe	phibie	0	1	23	fam	Lama_guanicoe	1	0.778077	female	1	41
Lama_guanicoe	phibie	0	1	12	fam	Lama_guanicoe	1	0.778077	female	2	114
Lama_glama	flax	5	18	310	fam	Lama_glama	1	1	male	1	600
Lama_glama	flax	2	345	17	fam	Lama_glama	1	1	male	2	345
Lama_glama	horst	0	30	115	fam	Lama_glama	0.583	0.774947	male	1	600
Lama_glama	horst	2	39	53	fam	Lama_glama	0.583	0.774947	male	2	345
Lama_glama	krumel	0	365	241	fam	Lama_glama	0.583	0.774947	male	1	600
Lama_glama	krumel	0	345	6	fam	Lama_glama	0.031	0.894696	male	2	345
Lama_glama	sancho	0	1	5	fam	Lama_glama	0	0.819131	male	1	600
Lama_glama	sancho	345	345	0	fam	Lama_glama	0	0.819131	male	2	345
Equus_ferus	lasscio	2	600	46	fam	Equus_ferus	0.942	0.996223	male	1	600
Equus_ferus	lasscio	206	600	1	fam	Equus_ferus	0.942	0.996223	male	2	600
Equus_ferus	raissa	74	600	11	fam	Equus_ferus	0	0.853718	female	1	600
Equus_ferus	raissa	600	600	0	fam	Equus_ferus	0	0.853718	female	2	600
Equus_ferus	raja	600	600	0	fam	Equus_ferus	1	0.94632	female	1	600
Equus_ferus	raja	4	9	190	fam	Equus_ferus	1	0.94632	female	2	600
Equus_ferus	ratina	600	600	0	fam	Equus_ferus	0.573	1	female	1	600
Equus_ferus	ratina	82	600	16	fam	Equus_ferus	0.573	1	female	2	600
Cervus_elaphus	cornu	12	1	396	fam	Cervus_elaphus	0.197	0.904833	male	1	438
Cervus_elaphus	cornu	32	2	317	fam	Cervus_elaphus	0.197	0.904833	male	2	379
Cervus_elaphus	grosnez	7	1	416	fam	Cervus_elaphus	0.5	0.66203	female	1	438
Cervus_elaphus	grosnez	4	2	329	fam	Cervus_elaphus	0.5	0.66203	female	2	379
Cervus_elaphus	male	26	1	399	fam	Cervus_elaphus	1	0.759105	male	1	438
Cervus_elaphus	male	3	1	306	fam	Cervus_elaphus	1	0.759105	male	2	379
Cervus_elaphus	od	18	5	277	fam	Cervus_elaphus	0	1	male	1	438
Cervus_elaphus	od	18	1	240	fam	Cervus_elaphus	0	1	male	2	379
Cervus_elaphus	og	438	438	0	fam	Cervus_elaphus	0.31	0.970392	male	1	438
Cervus_elaphus	og	48	3	175	fam	Cervus_elaphus	0.31	0.970392	male	2	379
Cervus_elaphus	saumon	10	1	259	fam	Cervus_elaphus	0.772	0.776739	female	1	438
Cervus_elaphus	saumon	29	1	248	fam	Cervus_elaphus	0.772	0.776739	female	2	379
Cervus_elaphus	verte	4	1	310	fam	Cervus_elaphus	0	0.730022	female	1	438
Cervus_elaphus	verte	12	1	277	fam	Cervus_elaphus	0	0.730022	female	2	379
Ovis_aries	m42	318	318	0	fam	Ovis_aries	1	0.656847	male	1	318
Ovis_aries	m42	177	177	0	fam	Ovis_aries	1	0.656847	male	2	177
Ovis_aries	w14	26	1	121	fam	Ovis_aries	0.579	0.983753	female	1	318
Ovis_aries	w14	13	1	132	fam	Ovis_aries	0.579	0.983753	female	2	177
Ovis_aries	w19	26	1	131	fam	Ovis_aries	0.493	0.960067	female	1	318
Ovis_aries	w19	13	1	136	fam	Ovis_aries	0.493	0.960067	female	2	177
Ovis_aries	w20	27	1	84	fam	Ovis_aries	0.215	0.996486	female	1	318
Ovis_aries	w20	15	6	95	fam	Ovis_aries	0.215	0.996486	female	2	177
Ovis_aries	w49	318	318	0	fam	Ovis_aries	0	0.908649	female	1	318
Ovis_aries	w49	177	177	0	fam	Ovis_aries	0	0.908649	female	2	177
Ovis_aries	w50	38	1	46	fam	Ovis_aries	0.198	1	female	1	318
Ovis_aries	w50	13	1	54	fam	Ovis_aries	0.198	1	female	2	177
Ovis_aries	w91	21	2	237	fam	Ovis_aries	0.395	0.837712	female	1	318
Ovis_aries	w91	15	1	153	fam	Ovis_aries	0.395	0.837712	female	2	177
Ovis_aries	wgreen	28	1	150	fam	Ovis_aries	0.054	0.892486	female	1	318
Ovis_aries	wgreen	14	1	129	fam	Ovis_aries	0.054	0.892486	female	2	177
Oryx_dammah	christin	14	1	210	fam	Oryx_dammah	0.559	0.916063	female	1	600
Oryx_dammah	christin	44	6	223	fam	Oryx_dammah	0.559	0.916063	female	2	600
Oryx_dammah	luisa	16	1	262	fam	Oryx_dammah	0	0.784265	female	1	600
Oryx_dammah	luisa	33	4	89	fam	Oryx_dammah	0	0.784265	female	2	600
Oryx_dammah	mortadelo	6	2	217	fam	Oryx_dammah	0.113	0.904227	male	1	600
Oryx_dammah	mortadelo	103	4	170	fam	Oryx_dammah	0.113	0.904227	male	2	600
Oryx_dammah	ofelia	68	2	243	fam	Oryx_dammah	0.177	0.893314	female	1	600
Oryx_dammah	ofelia	35	2	216	fam	Oryx_dammah	0.177	0.893314	female	2	600
Oryx_dammah	rufaro	257	1	162	fam	Oryx_dammah	1000	1	male	1	600
Oryx_dammah	rufaro	600	600	0	fam	Oryx_dammah	1000	1	male	2	600
